# Supplementary material for: Chili Pepper AN2 (CaAN2): A Visible Selection Marker for Nondestructive Monitoring of Transgenic Plants
Source: Plants (Basel). 2022 Mar 19;11(6):820. doi: 10.3390/plants11060820 (PMC8955877; doi:10.3390/plants11060820)
Supplement: Supplementary file 1 [file plants-11-00820-s001.zip]

Archive with 1 entries (1 files):
- Supplementary Table (CaAN2)_modified.pdf
